# Supplementary material for: Patagonian Fjords/Channels vs. Open Ocean: Phytoplankton Molecular Diversity on Southern Chilean Coast
Source: Microorganisms. 2025 Dec 2;13(12):2746. doi: 10.3390/microorganisms13122746 (PMC12736203; doi:10.3390/microorganisms13122746)
Supplement: Supplementary file 1 [file microorganisms-13-02746-s001.zip]

Archive with 2 entries (2 files):
- Suplementary data.xlsx
- Suplementary figures.pdf
